# Supplementary material for: Interpretable deep learning for chromatin-informed inference of transcriptional programs driven by somatic alterations across cancers
Source: Nucleic Acids Res. 2022 Oct 16;50(19):10869–81. doi: 10.1093/nar/gkac881 (PMC9638905; doi:10.1093/nar/gkac881)
Supplement: gkac881_Supplemental_Files [file gkac881_supplemental_files.zip]

Archive with 2 entries (2 files):
- SupplementaryData1.xlsx.zip
- Supplementary_CITRUS-NAR-revised.pdf
